# Supplementary material for: A Genetically-Engineered Thyroid Gland Built for Selective Triiodothyronine Secretion
Source: Int J Mol Sci. 2025 Jul 24;26(15):7166. doi: 10.3390/ijms26157166 (PMC12346460; doi:10.3390/ijms26157166)
Supplement: Supplementary file 1 [file ijms-26-07166-s001.zip]

Archive with 1 entries (1 files):
- ijms-3668519-supplementary.pdf
